# Supplementary material for: Optimizing LED Light Intensity and Photoperiod to Promote Growth and Rooting of Medicinal Cannabis in Photoautotrophic Micropropagation
Source: Biology (Basel). 2025 Jun 16;14(6):706. doi: 10.3390/biology14060706 (PMC12189681; doi:10.3390/biology14060706)
Supplement: Supplementary file 1 [file biology-14-00706-s001.zip]

Archive with 1 entries (1 files):
- biology-3670900-supplementary.pdf
